# Supplementary material for: Preferences of Hospital Pharmacists for the Different Attributes of Intravitreal Treatments for Neovascular Age-Related Macular Degeneration and Diabetic Macular Edema in Spain: The SEEKING Study
Source: Pharmacy (Basel). 2025 May 14;13(3):68. doi: 10.3390/pharmacy13030068 (PMC12101423; doi:10.3390/pharmacy13030068)
Supplement: Supplementary file 1 [file pharmacy-13-00068-s001.zip]

Archive with 1 entries (1 files):
- pharmacy-3601751-supplementary.pdf
